# Supplementary material for: Evaluation of the UP4FUN Intervention: A Cluster Randomized Trial to Reduce and Break Up Sitting Time in European 10-12-Year-Old Children
Source: PLoS One. 2015 Mar 31;10(3):e0122612. doi: 10.1371/journal.pone.0122612 (PMC4380348; doi:10.1371/journal.pone.0122612)
Supplement: S1 Appendix — (XLSX) [file pone.0122612.s002.xlsx]

## Sheet: Ark1
	Factor	Question item	Answer alternatives		Test retest ¤
	Behaviours		#	range	ICC	% Agreement
	TV/DVD (ffq)	Roughly how many hours a day do you usually spend watching TV/DVD in your leisure time? Weekdays	10	none – more than 4 (h/day)	0.77	53
	TV/DVD (ffq)	Roughly how many hours a day do you usually spend watching TV/DVD in your leisure time? Weekend days	10	none – more than 4 (h/day)	0.74	39
	TV/DVD (24-h)	Roughly how many hours did you spend watching TV/DVD yesterday?	10	none – more than 4 (h/day)	0.66	40
	computer/games console (ffq)	Roughly how many hours a day do you usually use a computer/games console for leisure activities? Weekdays	10	none – more than 4 (h/day)	0.84	53
	computer/games console (ffq)	Roughly how many hours a day do you usually use a computer/games console for leisure activities? Weekend days	10	none – more than 4 (h/day)	0.80	39
	computer/games console (24-h)	Roughly how many hours did you spend using a computer/games console for leisure activities yesterday?	10	none – more than 4 (h/day)	0.67	48
	breaking up (TV/DVD)	During one hour of watching TV/DVD. how often do you usually stand up. stretch or walk around a bit?	5	never – more than 4 (times/h sitting)	0.72	47
	breaking up (computer/games console)	During one hour of using a computer/games console for leisure activities. how often do you usually stand up. stretch or walk around a bit?	5	never – more than 4 (times/h sitting)	0.70	48
	breaking up (sitting at school)	During a normal school lesson. how often do you usually stand up. stretch or walk around a bit?	5	never – more than 4 (times/school h)	0.68	65
	Determinants TV/DVD and computer/games console
	Personal correlates
	Awareness	*I spend too much time watching TV/DVD.	5	I fully agree – I fully disagree	0.51/0.58	47/57
	Knowledge	*Children my age should not watch TV/DVD for more than…	5	30 minutes – 4 h/day	0.64/0.72	47/50
	Attitude	*I think watching TV/DVD is good for me.	5	I fully agree – I fully disagree	0.59/0.59	48/44
	Prefernce/liking	*I like watching TV/DVD.	5	I fully agree – I fully disagree	0.56/0.51	65/58
	Self-efficacy	*I find it hard NOT watching TV/DVD.	5	I fully agree – I fully disagree	0.57/0.69	49/58
	Automaticy	*Watching TV/DVD is something that I do without even really thinking about it.	5	I fully agree – I fully disagree	0.60/0.63	46/52
	Family environment
	Parental practices (PP)
	Parents let child watch	*My parents/guardians let me watch TV/DVD whenever I want.	5	I fully agree – I fully disagree	0.73/0.67	44/48
	Ask parents to watch. child can do so	*If I ask my parents/guardians to watch TV/DVD, I can do so.	5	always – never	0.49/0.65	73/66
	Parent rules about amount watching	*My parents/guardians have rules about how much I am allowed to watch TV/DVD.	5	I fully disagree – I fully agree	0.56/0.69	44/50
	OK for child that parents have rules	*It is ‘ok’ for me that my parents/guardians have rules about how much I can watch TV/DVD.	5	I fully disagree – I fully agree	0.53/.059	48/62
	Child take part in setting rules	*Did you take part in setting these rules for TV/DVD watching?	2	yes – no	0.68/0.68	84/82
	Parents remind about rules	*Do your parents/guardians remind you about the rules for TV/DVD watching?	2	yes – no	0.73/0.68	86/84
	Parents reaction – angry	*How do your parents/guardians react if you want to watch more TV/DVD? They become angry and tell me to do as they say.	5	I fully disagree – I fully agree	0.43/0.59	42/54
	Parents reaction – less friendly	*How do your parents/guardians react if you want to watch more TV/DVD? They are less friendly with me for a while. until I give in and agree with them.	5	I fully disagree – I fully agree	0.54/0.58	48/54
	Parents reaction – clear explanation	*How do your parents/guardians react if you want to watch more TV/DVD? They give a clear and sensible reason as to why they do not want me to watch TV/DVD too often.	5	I fully disagree – I fully agree	0.50/0.66	50/62
	Social environment
	Parental modelling	*How often do your parents/guardians watch TV/DVD?	5	always – never	0.73/0.46	71/44
	Watching together with parents	*How often do you watch TV/DVD with your parents/guardians?	7	never – every day. more than once/day	0.65/0.56	47/56
	Parental subjective norm	*If I watch TV/DVD, my parents/guardians think this is good for me.	5	I fully agree – I fully disagree	0.57/0.52	59/52
	Physical environment
	Home availability - TV's	How many TVs are there in your home?	6	none – more than 4	0.87	81
	Home availability TV bedroom	Do you have a TV in your own bedroom?	2	yes – no	0.87	93
	Home availability number PC	How many computers are there in your home? (Include laptops and iPads)	6	none – more than 4	0.92	85
	Home availability own PC	Do you have your own computer?	2	yes – no	0.96	98
	Home availablity internet	Do you have internet in your home?	2	yes – no	0.49	99
	Home availablilty games consoles	How many games consoles (e.g. Playstation. Xbox. Nintendo (Wii. GameCube. DS)) are there in your home?	6	none – more than 4	0.80	71
	Home availablity own games console	Do you have your own games console (e.g. Playstation. Xbox. Nintendo (Wii. GameCube. DS))?	2	yes – no	0.88	94
	Home availability cell phone	Do you have your own mobile phone?	2	yes – no	0.93	98
	Determinants Breaking up sitting time
	Personal correlates
	Attitude	Breaking up the time I spend sitting is good for me.	5	I fully disagree – I fully agree	0.24	49
	Preference/liking	I like breaking up the time I spend sitting.	5	I fully disagree – I fully agree	0.45	51
	Self-efficacy	I find it hard to break up the time I spend sitting.	5	I fully agree – I fully disagree	0.56	55
	Automaticy	Breaking up the time I spend sitting is something that I do without even really thinking about it.	5	I fully disagree – I fully agree	0.38	46
	* Identical items for computer/games console
	¤ TV-DVD items/computer-games console items
